# Supplementary material for: Description of two new species of the leafhopper subgenus Pediopsoides (Pediopsoides) (Hemiptera, Cicadellidae, Macropsinae) from Guangxi Province, Southern China
Source: Zookeys. 2013 Aug 2;(321):15–23. doi: 10.3897/zookeys.321.5454 (PMC3744143; doi:10.3897/zookeys.321.5454)
Supplement: XML Treatment for Pediopsoides (Pediopsoides) [file zookeys.321.5454-treatment1.xml]

<!DOCTYPE tp:taxon-treatment
  PUBLIC "-//TaxonX//DTD Taxonomic Treatment Publishing DTD v0 20100105//EN" "tax-treatment-NSO.dtd">
<tp:taxon-treatment xmlns:tp="http://www.plazi.org/taxpub"><tp:treatment-meta><mixed-citation publication-type="journal"><person-group><name><surname>Li</surname><given-names>Hu</given-names></name><name><surname>Dai</surname><given-names>Ren-Huai</given-names></name><name><surname>Li</surname><given-names>Zi-Zhong</given-names></name></person-group><article-title>Description of two new species of the leafhopper subgenus <italic>Pediopsoides</italic> (<italic>Pediopsoides</italic>) (Hemiptera, Cicadellidae, Macropsinae) from Guangxi Province, Southern China</article-title><source>Zookeys</source><day>2</day><month>8</month><year>2013</year><volume>2013</volume><issue>321</issue><fpage>15</fpage><lpage>23</lpage><pub-id pub-id-type="doi">10.3897/zookeys.321.5454</pub-id></mixed-citation></tp:treatment-meta><tp:nomenclature><label>Subgenus</label><tp:taxon-name>
                        <tp:taxon-name-part taxon-name-part-type="genus">Pediopsoides</tp:taxon-name-part>
                        (<tp:taxon-name-part taxon-name-part-type="subgenus">Pediopsoides</tp:taxon-name-part>)
                    </tp:taxon-name><tp:taxon-authority>Matsumura</tp:taxon-authority><tp:nomenclature-citation-list><tp:nomenclature-citation><tp:taxon-name>Pediopsoides</tp:taxon-name><comment> Matsumura, 1912: 305.</comment></tp:nomenclature-citation><tp:nomenclature-citation><tp:taxon-name>Pediopsoides (Pediopsoides)</tp:taxon-name><comment> Hamilton, 1980: 896.</comment></tp:nomenclature-citation></tp:nomenclature-citation-list></tp:nomenclature><tp:treatment-sec sec-type="Type species"><title>Type species.</title><p><italic><tp:taxon-name>Pediopsoides formosanus</tp:taxon-name></italic> Matsumura, 1912, by original designation.</p></tp:treatment-sec><tp:treatment-sec sec-type="Remarks"><title>Remarks.</title><p>The nominate subgenus was characterized by <xref ref-type="bibr" rid="B1">Hamilton (1980)</xref> and <xref ref-type="bibr" rid="B3">Li et al. (2012)</xref>. It can be distinguished by the following combination of features: pronotal striations oblique, forewings with two anteapical cells, dorsal connective freely attached (fused in subgenus <!--PageBreak--><italic><tp:taxon-name>Pediopsoides (Celopsis)</tp:taxon-name></italic>) to tenth tergite, and male pygofer without multifid or additional spines [male pygofer spine bifid or with rounded lobe on inner margin basally in subgenus <italic><tp:taxon-name>Pediopsoides (Sispocnis)</tp:taxon-name></italic>, a small secondary pygofer spine posteriorly in subgenus <italic><tp:taxon-name>Pediopsoides (Nanopsis)</tp:taxon-name></italic>, and male pygofer spine are multifid in subgenus <italic><tp:taxon-name>Pediopsoides (Kiamoncopsis)</tp:taxon-name></italic>].</p></tp:treatment-sec><tp:treatment-sec sec-type="Distribution"><title>Distribution.</title><p>Oriental region: China, Japan and India.</p></tp:treatment-sec><ref-list><ref id="B1"><mixed-citation xmlns:xlink="http://www.w3.org/1999/xlink" xlink:type="simple"><person-group><name name-style="western"><surname>Hamilton</surname><given-names>KGA</given-names></name></person-group> (<year>1980</year>) <article-title>Contributions to the study of the world Macropsini (Rhynchota: Homoptera: Cicadellidae).</article-title><source>The Canadian Entomologist</source><volume>112</volume>: <fpage>875</fpage>-<lpage>932</lpage>. doi: <ext-link ext-link-type="uri" xlink:href="http://dx.doi.org/10.4039/Ent112875-9" xlink:type="simple">10.4039/Ent112875-9</ext-link></mixed-citation></ref><ref id="B3"><mixed-citation xmlns:xlink="http://www.w3.org/1999/xlink" xlink:type="simple"><person-group><name name-style="western"><surname>Li</surname><given-names>H</given-names></name><name name-style="western"><surname>Dai</surname><given-names>R-H</given-names></name><name name-style="western"><surname>Li</surname><given-names>Z-Z</given-names></name></person-group> (<year>2012</year>) <article-title>Leafhopper Subgenus <italic>Pediopsoides</italic> (<italic>Pediopsoides</italic>) (Hemiptera, Cicadellidae, Macropsinae) with Descriptions of Two New Species from Southern China.</article-title><source>Florida Entomologist</source><volume>95</volume> (<issue>3</issue>): <fpage>535</fpage>-<lpage>542</lpage>. doi: <ext-link ext-link-type="uri" xlink:href="http://dx.doi.org/10.1653/024.095.0301" xlink:type="simple">10.1653/024.095.0301</ext-link></mixed-citation></ref></ref-list></tp:taxon-treatment>
