# Supplementary material for: Description of two new species of the leafhopper subgenus Pediopsoides (Pediopsoides) (Hemiptera, Cicadellidae, Macropsinae) from Guangxi Province, Southern China
Source: Zookeys. 2013 Aug 2;(321):15–23. doi: 10.3897/zookeys.321.5454 (PMC3744143; doi:10.3897/zookeys.321.5454)
Supplement: XML Treatment for Pediopsoides (Pediopsoides) damingshanensis [file zookeys.321.5454-treatment2.xml]

<!DOCTYPE tp:taxon-treatment
  PUBLIC "-//TaxonX//DTD Taxonomic Treatment Publishing DTD v0 20100105//EN" "tax-treatment-NSO.dtd">
<tp:taxon-treatment xmlns:tp="http://www.plazi.org/taxpub"><tp:treatment-meta><mixed-citation publication-type="journal"><person-group><name><surname>Li</surname><given-names>Hu</given-names></name><name><surname>Dai</surname><given-names>Ren-Huai</given-names></name><name><surname>Li</surname><given-names>Zi-Zhong</given-names></name></person-group><article-title>Description of two new species of the leafhopper subgenus <italic>Pediopsoides</italic> (<italic>Pediopsoides</italic>) (Hemiptera, Cicadellidae, Macropsinae) from Guangxi Province, Southern China</article-title><source>Zookeys</source><day>2</day><month>8</month><year>2013</year><volume>2013</volume><issue>321</issue><fpage>15</fpage><lpage>23</lpage><pub-id pub-id-type="doi">10.3897/zookeys.321.5454</pub-id></mixed-citation></tp:treatment-meta><tp:nomenclature><tp:taxon-name>
                        <tp:taxon-name-part taxon-name-part-type="genus">Pediopsoides</tp:taxon-name-part>
                        (<tp:taxon-name-part taxon-name-part-type="subgenus">Pediopsoides</tp:taxon-name-part>)
                        <tp:taxon-name-part taxon-name-part-type="species">damingshanensis</tp:taxon-name-part>
                        <object-id xmlns:xlink="http://www.w3.org/1999/xlink" xlink:type="simple">http://zoobank.org/8874F63A-824B-43CC-9509-F1D6180A8B5E</object-id>
                        <object-id xmlns:xlink="http://www.w3.org/1999/xlink" xlink:type="simple">http://species-id.net/wiki/Pediopsoides_damingshanensis</object-id>
                    </tp:taxon-name><tp:taxon-authority>Li, Dai &amp; Li</tp:taxon-authority><tp:taxon-status xmlns:xlink="http://www.w3.org/1999/xlink" xlink:type="simple">sp. n.</tp:taxon-status><xref ref-type="fig" rid="F1">Figures 1–3</xref><xref ref-type="fig" rid="F2">, 7–13</xref><xref ref-type="fig" rid="F4">, 22</xref></tp:nomenclature><tp:treatment-sec sec-type="Type locality"><title>Type locality.</title><p>CHINA: Guangxi Province, Damingshan.</p></tp:treatment-sec><tp:treatment-sec sec-type="Measurements"><title>Measurements.</title><p>Body length (including tegmina), ♂, 4.0 mm.</p></tp:treatment-sec><tp:treatment-sec sec-type="Description"><title>Description.</title><p><italic>Body coloration</italic>. General color (<xref ref-type="fig" rid="F1">Figs 1–3</xref>) yellowish brown. Face (<xref ref-type="fig" rid="F1">Fig. 3</xref>) yellowish with slight greenish tinge, eyes pale brown, slight brown oblique band adjacent inner sides of ocelli, lower part of face pale brown. Pronotum (<xref ref-type="fig" rid="F1">Fig. 1</xref>) dark brown centrally, lateral and front margins gradually more yellowish. Scutellum (<xref ref-type="fig" rid="F1">Fig. 1</xref>) dark brown except lateral margins yellowish. Forewings (<xref ref-type="fig" rid="F1">Fig. 2</xref>) evenly dark brown except yellowish basal part. Legs pale yellowish.</p><p><italic>External morphology</italic>. Head, face, pronotum, and scutellum faintly striated. Head (<xref ref-type="fig" rid="F1">Fig. 1</xref>), in dorsal view, clearly arcuate forward, slightly narrower than pronotum, crown distinctly shorter medially than next to eyes. Face (<xref ref-type="fig" rid="F1">Fig. 3</xref>), in lateral view, moderately flat; in facial view, as wide as long across eyes; dorsal part of frontoclypeus with slight medial longitudinal carina; ocelli about 9 times their diameter to adjacent eye; lacking clear sutures between lora and frontoclypeus. Pronotum (<xref ref-type="fig" rid="F1">Fig. 1</xref>) 2.2 times as long as wide, frontally and laterally with oblique striations; anterior margin strongly arched, posterior margin excavate medially. Scutellum (<xref ref-type="fig" rid="F1">Fig. 1</xref>) 1.3 times longer than pronotum. Forewings (<xref ref-type="fig" rid="F1">Fig. 2</xref>) hyaline, with 2 anteapical cells, venation protruding. Hind femoral macrosetae 2+1; hind tibia with 7 macrosetae on AD row, 5 on AV row, 11–12 on PD row, dense and slender on PV row.</p><fig id="F1" position="float" orientation="portrait"><label>Figures 1–6.</label><caption><p><bold>1–3</bold> <italic><tp:taxon-name>Pediopsoides (Pediopsoides) damingshanensis</tp:taxon-name></italic> Li, Dai &amp; Li sp. n. <bold>4–6</bold> <italic><tp:taxon-name>Pediopsoides (Pediopsoides) tishetshkini</tp:taxon-name></italic> Li, Dai &amp; Li sp. n. <bold>1, 4</bold> Dorsal habitus, male <bold>2, 5</bold> Lateral habitus, male <bold>3, 6</bold> Face.</p></caption><graphic xmlns:xlink="http://www.w3.org/1999/xlink" xlink:href="ZooKeys-321-015-g001.jpg" position="float" orientation="portrait" xlink:type="simple"/></fig><p><italic>Male genitalia</italic>. Pygofer (<xref ref-type="fig" rid="F2">Fig. 7</xref>), with dorsal margin incised, caudal margin truncate, slightly sinuated in lateral view, ventral margin serrate distally with few fine setae. Subgenital plate (<xref ref-type="fig" rid="F2">Fig. 7</xref>), in lateral view, slightly shorter than pygofer, slender, rod-like, with many scattered setae. Style (<xref ref-type="fig" rid="F2">Fig. 8</xref>), slender, apophysis margined with short fine setae, slightly angled after lateral lobe, slightly inflated subapically, apex subacute. Connective (<xref ref-type="fig" rid="F2">Figs 9–10</xref>) distinctly longer than greatest width basally, with anterior medial process long, arms bent dorsally. Aedeagus (<xref ref-type="fig" rid="F2">Figs 11–12</xref>), with short preatrium; dorsal apodeme moderately long; shaft sinuate, in lateral view apex truncate, in ventral view broad basally, widened subapically; gonopore long, apical on ventral margin. Dorsal connective (<xref ref-type="fig" rid="F2">Fig. 13</xref>) “S” shaped with acute apex.</p><fig id="F2" position="float" orientation="portrait"><label>Figures 7–13.</label><caption><p><italic><tp:taxon-name>Pediopsoides (Pediopsoides) damingshanensis</tp:taxon-name></italic> Li, Dai &amp; Li sp. n. <bold>7</bold> Male pygofer side and subgenital plate, lateral view <bold>8</bold> Style, dorsal view <bold>9</bold> Connective, dorsal view <bold>10</bold> Connective, lateral view <bold>11</bold> Aedeagus, lateral view <bold>12</bold> Aedeagus, ventral view <bold>13</bold> Dorsal connective, lateral view.</p></caption><graphic xmlns:xlink="http://www.w3.org/1999/xlink" xlink:href="ZooKeys-321-015-g002.jpg" position="float" orientation="portrait" xlink:type="simple"/></fig><p><italic>Female</italic>. Unknown.</p></tp:treatment-sec><tp:treatment-sec sec-type="Type material"><title>Type material.</title><p>Holotype, ♂, CHINA: Guangxi Province, Damingshan National Natural Reserve, 14. V. 2012, collected by Li Hu.</p><p><bold>Distribution.</bold> Guangxi Prov. (Damingshan), China (<xref ref-type="fig" rid="F4">Fig. 22</xref>).</p><!--PageBreak--></tp:treatment-sec><tp:treatment-sec sec-type="Diagnosis"><title>Diagnosis.</title><p>This new species differs from other members of the subgenus <italic><tp:taxon-name>Pediopsoides (Pediopsoides)</tp:taxon-name></italic> by the shape of the male genitalia.</p></tp:treatment-sec><tp:treatment-sec sec-type="Etymology"><title>Etymology.</title><p>The new species name refers to the type locality, <italic><tp:taxon-name>Damingshan</tp:taxon-name></italic>.</p></tp:treatment-sec><tp:treatment-sec><!--Section generated to contain objects referenced in tp:taxon-treatment.--><fig id="F4" position="float" orientation="portrait"><label>Figure 22.</label><caption><p>Map showing the distribution of <italic><tp:taxon-name>Pediopsoides (Pediopsoides) damingshanensis</tp:taxon-name></italic> Li, Dai &amp; Li sp. n.and <italic><tp:taxon-name>Pediopsoides (Pediopsoides) tishetshkini</tp:taxon-name></italic> Li, Dai &amp; Li sp. n.</p></caption><graphic xmlns:xlink="http://www.w3.org/1999/xlink" xlink:href="ZooKeys-321-015-g004.jpg" position="float" orientation="portrait" xlink:type="simple"/></fig></tp:treatment-sec></tp:taxon-treatment>
