# Supplementary material for: Description of two new species of the leafhopper subgenus Pediopsoides (Pediopsoides) (Hemiptera, Cicadellidae, Macropsinae) from Guangxi Province, Southern China
Source: Zookeys. 2013 Aug 2;(321):15–23. doi: 10.3897/zookeys.321.5454 (PMC3744143; doi:10.3897/zookeys.321.5454)
Supplement: XML Treatment for Pediopsoides (Pediopsoides) tishetshkini [file zookeys.321.5454-treatment3.xml]

<!DOCTYPE tp:taxon-treatment
  PUBLIC "-//TaxonX//DTD Taxonomic Treatment Publishing DTD v0 20100105//EN" "tax-treatment-NSO.dtd">
<tp:taxon-treatment xmlns:tp="http://www.plazi.org/taxpub"><tp:treatment-meta><mixed-citation publication-type="journal"><person-group><name><surname>Li</surname><given-names>Hu</given-names></name><name><surname>Dai</surname><given-names>Ren-Huai</given-names></name><name><surname>Li</surname><given-names>Zi-Zhong</given-names></name></person-group><article-title>Description of two new species of the leafhopper subgenus <italic>Pediopsoides</italic> (<italic>Pediopsoides</italic>) (Hemiptera, Cicadellidae, Macropsinae) from Guangxi Province, Southern China</article-title><source>Zookeys</source><day>2</day><month>8</month><year>2013</year><volume>2013</volume><issue>321</issue><fpage>15</fpage><lpage>23</lpage><pub-id pub-id-type="doi">10.3897/zookeys.321.5454</pub-id></mixed-citation></tp:treatment-meta><tp:nomenclature><tp:taxon-name>
                        <tp:taxon-name-part taxon-name-part-type="genus">Pediopsoides</tp:taxon-name-part>
                        (<tp:taxon-name-part taxon-name-part-type="subgenus">Pediopsoides</tp:taxon-name-part>)
                        <tp:taxon-name-part taxon-name-part-type="species">tishetshkini</tp:taxon-name-part>
                        <object-id xmlns:xlink="http://www.w3.org/1999/xlink" xlink:type="simple">http://zoobank.org/9A8FCAC5-D112-43BC-A401-367DCDCE83E9</object-id>
                        <object-id xmlns:xlink="http://www.w3.org/1999/xlink" xlink:type="simple">http://species-id.net/wiki/Pediopsoides_tishetshkini</object-id>
                    </tp:taxon-name><tp:taxon-authority>Li, Dai &amp; Li</tp:taxon-authority><tp:taxon-status xmlns:xlink="http://www.w3.org/1999/xlink" xlink:type="simple">sp. n.</tp:taxon-status><xref ref-type="fig" rid="F1">Figures 4–6</xref><xref ref-type="fig" rid="F3">, 14</xref><xref ref-type="fig" rid="F4">–22</xref></tp:nomenclature><tp:treatment-sec sec-type="Type locality"><title>Type locality.</title><p>CHINA: Guangxi Province, Tianlin.</p></tp:treatment-sec><tp:treatment-sec sec-type="Measurements"><title>Measurements.</title><p>Body length (including tegmina), ♂, 4.5 mm.</p><!--PageBreak--></tp:treatment-sec><tp:treatment-sec sec-type="Description"><title>Description.</title><p><italic>Body coloration</italic>. Color (<xref ref-type="fig" rid="F1">Figs 4–6</xref>) similar to <italic><tp:taxon-name>Pediopsoides (Pediopsoides) damingshanensis</tp:taxon-name></italic> but darker; with large black spot adjacent antennal pit and basal parts of fore femur and coxa, middle and hind coxa marked with dark brown.</p><!--PageBreak--><p><italic>External morphology</italic>. As in <italic><tp:taxon-name>Pediopsoides (Pediopsoides) damingshanensis</tp:taxon-name></italic> but head more narrower than pronotum and crown more arcuate forward; face (<xref ref-type="fig" rid="F1">Fig. 6</xref>), in lateral view, slightly inflated; ocelli with their spacing about 8 times than that of ocellus to adjacent eye; scutellum (<xref ref-type="fig" rid="F1">Fig. 4</xref>) about 1.4 times longer than pronotum. Hind femoral macrosetae 2+1; hind tibia with 7 macrosetae on AD row, 6 on AV row, 11 on PD row, dense and slender on PV row.</p><!--PageBreak--><p><italic>Male genitalia</italic>. Similar to <italic><tp:taxon-name>Pediopsoides (Pediopsoides) damingshanensis</tp:taxon-name></italic> but pygofer (<xref ref-type="fig" rid="F3">Fig. 14</xref>) shorter, style (<xref ref-type="fig" rid="F3">Fig. 16</xref>) with lateral lobe shorter and apex bearing a spine-like process and connective (<xref ref-type="fig" rid="F3">Figs 17–18</xref>) more robust in lateral view. Aedeagus (<xref ref-type="fig" rid="F3">Figs 19–20</xref>) with basal apodeme reduced; preatrium moderately long; shaft in lateral view relatively straight, evenly tapered to sharply pointed and upturned apex; in ventral view shaft similar in width throughout length with rounded apex; gonopore apical on ventral margin. Dorsal connective (<xref ref-type="fig" rid="F3">Fig. 21</xref>) strongly developed “S” shaped, medially produced into bifurcate process, two dorsal branches widely spaced and tapered to acute apex.</p><fig id="F3" position="float" orientation="portrait"><label>Figures 14–21.</label><caption><p><italic><tp:taxon-name>Pediopsoides (Pediopsoides) tishetshkini</tp:taxon-name></italic> Li, Dai &amp; Li sp. n. <bold>14</bold> Male pygofer side and subgenital plate, lateral view <bold>15</bold> Ventral margins of male pygofer <bold>16</bold> Style, dorsal view <bold>17</bold> Connective, dorsal view <bold>18</bold> Connective, lateral view <bold>19</bold> Aedeagus, lateral view <bold>20</bold> Aedeagus, ventral view <bold>21</bold> Dorsal connective, lateral view.</p></caption><graphic xmlns:xlink="http://www.w3.org/1999/xlink" xlink:href="ZooKeys-321-015-g003.jpg" position="float" orientation="portrait" xlink:type="simple"/></fig><p><italic>Female</italic>. Unknown.</p></tp:treatment-sec><tp:treatment-sec sec-type="Type material"><title>Type material.</title><p>Holotype, ♂, CHINA: Guangxi Province, Baise City, Tianlin County, Langping Village, 23. IV. 2012, collected by Zheng Weibin.</p></tp:treatment-sec><tp:treatment-sec sec-type="Distribution"><title>Distribution.</title><p>Guangxi Prov. (Tianlin), China (<xref ref-type="fig" rid="F4">Fig. 22</xref>).</p><fig id="F4" position="float" orientation="portrait"><label>Figure 22.</label><caption><p>Map showing the distribution of <italic><tp:taxon-name>Pediopsoides (Pediopsoides) damingshanensis</tp:taxon-name></italic> Li, Dai &amp; Li sp. n.and <italic><tp:taxon-name>Pediopsoides (Pediopsoides) tishetshkini</tp:taxon-name></italic> Li, Dai &amp; Li sp. n.</p></caption><graphic xmlns:xlink="http://www.w3.org/1999/xlink" xlink:href="ZooKeys-321-015-g004.jpg" position="float" orientation="portrait" xlink:type="simple"/></fig></tp:treatment-sec><tp:treatment-sec sec-type="Remarks"><title>Remarks.</title><p>The new species is similar to <italic><tp:taxon-name>Pediopsoides (Pediopsoides) damingshanensis</tp:taxon-name></italic> sp. n. but can be distinguished by its darker colour and differences in the male genitalia (see description).</p><!--PageBreak--></tp:treatment-sec><tp:treatment-sec sec-type="Etymology"><title>Etymology.</title><p>This species is named in honour of Dr. Dmitri Yu. Tishechkin for his excellent contribution to <italic><tp:taxon-name>Macropsis</tp:taxon-name></italic> systematics of the Palaearctic region, and invaluable help to the first author.</p></tp:treatment-sec><tp:treatment-sec><!--Section generated to contain objects referenced in tp:taxon-treatment.--><fig id="F1" position="float" orientation="portrait"><label>Figures 1–6.</label><caption><p><bold>1–3</bold> <italic><tp:taxon-name>Pediopsoides (Pediopsoides) damingshanensis</tp:taxon-name></italic> Li, Dai &amp; Li sp. n. <bold>4–6</bold> <italic><tp:taxon-name>Pediopsoides (Pediopsoides) tishetshkini</tp:taxon-name></italic> Li, Dai &amp; Li sp. n. <bold>1, 4</bold> Dorsal habitus, male <bold>2, 5</bold> Lateral habitus, male <bold>3, 6</bold> Face.</p></caption><graphic xmlns:xlink="http://www.w3.org/1999/xlink" xlink:href="ZooKeys-321-015-g001.jpg" position="float" orientation="portrait" xlink:type="simple"/></fig></tp:treatment-sec></tp:taxon-treatment>
